# Supplementary material for: Upper arm length and knee height are associated with diabetes in the middle-aged and elderly: evidence from the China Health and Retirement Longitudinal Study
Source: Public Health Nutr. 2022 May 18;26(1):190–8. doi: 10.1017/S1368980022001215 (PMC11077445; doi:10.1017/S1368980022001215)
Supplement: Supplementary file 1 [file S1368980022001215sup.zip]

Archive with 2 entries (2 files):
- S1368980022001215sup001.docx
- S1368980022001215sup002.docx
